# Supplementary material for: CO Inversion on a NaCl(100) Surface: A Multireference Quantum Embedding Study
Source: J Phys Chem A. 2023 Feb 17;127(8):1975–87. doi: 10.1021/acs.jpca.2c05844 (PMC9986868; doi:10.1021/acs.jpca.2c05844)
Supplement: Supplementary file 2 — jp2c05844_si_002.txt [file jp2c05844_si_002.txt]

Support infomation for:
"A multireference quantum embedding 
investigation for the CO inversion on NaCl(100)"
===============================
The QM cell:
('--' indicates the fragment/environment partition)

  -3 1
  C  x1     y1     z1
  O  x2     y2     z2
  Na  0.0      0.0      2.82
  Cl  2.82      0.0      2.82
  Cl  -2.82     0.0      2.82
  Cl  0.0      2.82      2.82
  Cl  0.0     -2.82      2.82
--
  3 1
  Na  2.82     2.82      2.82
  Na  2.82    -2.82      2.82
  Na  -2.82    2.82      2.82
  Na  -2.82   -2.82      2.82
  Cl  0.0      0.0        0.0
  Cl  2.82     2.82       0.0
  Cl -2.82     2.82       0.0
  Cl  2.82    -2.82       0.0
  Cl -2.82    -2.82       0.0
  Na  2.82     0.0        0.0
  Na -2.82     0.0        0.0
  Na  0.0      2.82       0.0
  Na  0.0     -2.82       0.0
Units Angstrom

=================================
The MM cells are generated using:
# Python script
N = 3 # Number of classical layers
ce = 5.329 # Na-Cl distances (lattice parameters) in bohr
cg = 0.534 # Charge used for Na+ and Cl- in a.u.

epl = []

def shift_xyz(a, shift_val):
    b = []
    for i in range(len(a)):
        b.append(a[i]+shift_val)
    return b

def flip_charge(c):
    c_flip = []
    for i in range(len(c)):
        c_flip.append(-c[i])
    return c_flip

def form_lattice(n1, n2):
    x = [0.0, ce, -ce, 0.0, 0.0, ce, ce, -ce, -ce, 0.0, ce, -ce, 0.0, 0.0, ce, ce, -ce, -ce]
    y = [0.0, 0.0, 0.0, ce, -ce, ce, -ce, ce, -ce, 0.0, 0.0, 0.0, ce, -ce, ce, -ce, ce, -ce]
    z = [ce, ce, ce, ce, ce, ce, ce, ce, ce, 0.0, 0.0, 0.0, 0.0, 0.0, 0.0, 0.0, 0.0, 0.0]
    c = [cg, -cg, -cg, -cg, -cg, cg, cg, cg, cg, -cg, cg, cg, cg, cg, -cg, -cg, -cg, -cg]
    xy_shift = 3 * ce
    z_shift = -2 * ce
    # For single layer, do n_layer-1, n_layer
    x_list = []
    y_list = []
    z_list = []
    c_list = []
    for i in range(n1, n2):
        n = i+1
        # Build extended layers:
        for j in range(n+1):
            # jth bottom layer, 0, 1, ...
            for a in range(2*n+1):
                p = a - n
                if (abs(p) != n) and (j != n):
                    x_list.extend(shift_xyz(x, xy_shift*p))
                    y_list.extend(shift_xyz(y, xy_shift*n))
                    z_list.extend(shift_xyz(z, z_shift*j))
                    k = int(p + n)
                    if (k % 2) == 0:
                        c_list.extend(c)
                    else:
                        c_list.extend(flip_charge(c))

                    x_list.extend(shift_xyz(x, xy_shift*p))
                    y_list.extend(shift_xyz(y, -xy_shift*n))
                    z_list.extend(shift_xyz(z, z_shift*j))
                    if (k % 2) == 0:
                        c_list.extend(c)
                    else:
                        c_list.extend(flip_charge(c))
                else:
                    for b in range(2*n+1):
                        q = b - n
                        x_list.extend(shift_xyz(x, xy_shift*p))
                        y_list.extend(shift_xyz(y, xy_shift*q))
                        z_list.extend(shift_xyz(z, z_shift*j))
                        k = p+q
                        if (k % 2 == 0):
                            c_list.extend(c)
                        else:
                            c_list.extend(flip_charge(c))
    print('Generate lattice with ', len(x_list), ' atoms.')
    return (x_list, y_list, z_list, c_list)

xl, yl, zl, cl = form_lattice(0, N)
for i in range(len(xl)):
    epl.append([cl[i], xl[i], yl[i], zl[i]])
external_potentials = np.array(epl) # define external potentials
