# Supplementary material for: CO Inversion on a NaCl(100) Surface: A Multireference Quantum Embedding Study
Source: J Phys Chem A. 2023 Feb 17;127(8):1975–87. doi: 10.1021/acs.jpca.2c05844 (PMC9986868; doi:10.1021/acs.jpca.2c05844)
Supplement: Supplementary file 6 — jp2c05844_si_006.zip [file jp2c05844_si_006.zip]

Archive with 4 entries (4 files):
- PES_Analysis.ipynb
- PES_monolayer_C12O16.xls
- PES_singleCO_C12O16.xls
- PES_singleCO_C13O18.xls
