# Supplementary material for: CO Inversion on a NaCl(100) Surface: A Multireference Quantum Embedding Study
Source: J Phys Chem A. 2023 Feb 17;127(8):1975–87. doi: 10.1021/acs.jpca.2c05844 (PMC9986868; doi:10.1021/acs.jpca.2c05844)
Supplement: Supplementary file 6 — jp2c05844_si_006.zip [file jp2c05844_si_006.zip › PES_Analysis.ipynb]

# %% [markdown]
# Sec. 1, Introduction

This notebook is used to analyze the computed CO-NaCl PESs.

Due to the limitation of the xlrd package, the input should be a .xls file. When using .xlsx, one should first save it as .xls.

# %% [code]
# Import necessary packages
import matplotlib.pyplot as plt
import numpy as np
import xlrd
from scipy.interpolate import make_interp_spline, BSpline
import pandas as pd
from sklearn.linear_model import LinearRegression
from sklearn.metrics import r2_score, mean_squared_error, mean_absolute_error
from sklearn.model_selection import train_test_split
from sklearn.preprocessing import StandardScaler, PolynomialFeatures

# %% [markdown]
### Sec. 2, R-Theta plots for a fixed r

This notebook section is used to check the original PES data.

It takes a .xls file as the input:

-The row label should be theta, and column label should be R.

-Use size_tilt and size_R to specify the number of entries.

# %% [code]
r_idx = 1 # Which r to plot
size_tilt = 17 # Size of theta list
size_R = 17 # Size of R list

# Read the PES data files
workbook = xlrd.open_workbook('PES_singleCO_C13O18.xls', on_demand=True)
PES_r = workbook.sheet_by_index(r_idx)
R = PES_r.col_values(0, 1, size_R)
tilt = PES_r.row_values(0, 1, size_tilt)

# Find the minimum in the original data.
data=[]
minval = 0
for i in range(1, size_tilt):
    colval = PES_r.col_values(i, 1, size_tilt)
    minval = min(minval, min(colval))
    data.append(colval)
#print('minimum is: ', minval)

# Create grids, shift values according to minimum
X = np.array(R)
Y = np.array(tilt)
Z = np.array(data)
X, Y = np.meshgrid(X, Y)
Z = (Z - minval) * 219474.6

# Plot the figure
fig = plt.figure(figsize=(10,8))
Zero_shift = 0 # Zero shift, in cm-1
spacing = 100.0 # distance between lines, in cm-1
maxline = 15 # maxium number of countor lines
left, bottom, width, height = 0.1, 0.1, 0.8, 0.8
ax = fig.add_axes([left, bottom, width, height])
levels = [Zero_shift + i*spacing for i in range(maxline)]
cp = ax.contour(X, Y, Z, levels)
ax.clabel(cp, inline=True, fmt='%5.1f', inline_spacing=2, 
          fontsize=12) # Label the countor lines
ax.set_title('r = 0.832 $\AA$', fontsize=20)
ax.set_xlabel('R $\AA$', fontsize=20)
plt.xticks(fontsize=16)
ax.set_ylabel('Tilt angle (degree)', fontsize=20)
plt.yticks(fontsize=16)
plt.show()
#Psave = plt.gcf()
#Psave.savefig('PES_PT2_env_r3.svg', format = 'svg')

# %% [markdown]
### Sec. 3, General fitting (r, R, theta) protocol

This fitting is used to 

-fill (interpolate) empty points in PES

-find global minimum

-Test fitting parameters

The usage of this script will be specified in each of the following sections.

My part of analysis use C12O16 data.

# %% [code]
# Read data and convert into pandas dataframe
workbook = xlrd.open_workbook('PES_singleCO_C12O16.xls', on_demand=True)
#workbook = xlrd.open_workbook('PES_singleCO_C13O18.xls', on_demand=True)
#workbook = xlrd.open_workbook('PES_monolayer_C12O16.xls', on_demand=True)
p_order = 12 # Order of the polynimial
ts = 0.001 # Test set size

# input list, write according to the input .xls
rlist = [0.832, 0.882, 0.932, 0.982, 1.032, 1.082, 1.132, 1.182, 1.232, 1.282, 1.332, 1.382, 1.432, 1.482, 1.532, 1.582, 1.632, 1.682, 1.732, 1.782, 1.832]
Rlist = [2.83, 2.93, 3.03, 3.13, 3.23, 3.33, 3.43, 3.53, 3.63, 3.73, 3.93, 4.13, 4.33, 4.53, 4.73, 4.93]
theta_list = [0, 12, 24, 36, 48, 60, 72, 84, 96, 108, 120, 132, 144, 156, 168, 180]
# theta should be converted to cos(theta)

data = {'r': [],
'R': [],
'cos_theta': [],
'Energy': []}

for ridx, ri in enumerate(rlist):
    for Ridx, Ri in enumerate(Rlist):
        for tidx, ti in enumerate(theta_list):
            #print(ridx, tidx, Ridx)
            PES_r = workbook.sheet_by_index(ridx)
            E = PES_r.cell(Ridx+1, tidx+1).value
            if not E:
                continue # ignore empty points
            # Reduce dimensions or limit fitting to specific ranges/coordinates
            #if ri not in [1.432]:
            #     continue
            #if Ri not in [4.93]:
            #    continue
            #if ti not in [0]:
            #    continue
            data['r'].append(ri)
            data['R'].append(Ri)
            #data['theta'].append(ti)
            data['cos_theta'].append(np.cos(np.pi * ti/180.0)) # using cos(theta) instead of theta
            data['Energy'].append(E)
            #print("X: ", ri, Ri, ti, "E:", E)
df = pd.DataFrame(data,columns=['r',  'R', 'cos_theta',  'Energy'])
print("Number of points: ", df.shape)

# Conduct fitting: set the X and y
X = df[['r', 'R', 'cos_theta']]
y = df['Energy']

# Polinomial features
pf = PolynomialFeatures(p_order) # Modify polynomial orders to find a value where both in-sample and prediction error is low
X_pf = pf.fit_transform(X)

# Train test split
X_train, X_test, y_train, y_test = train_test_split(X_pf, y, test_size=ts)

# Standardize r, R, theta, and Energy (train)
s = StandardScaler()
X_train_s = s.fit_transform(X_train)

# Build linear model
lr_pf = LinearRegression()
lr_pf.fit(X_train_s, y_train)

# Compute in-sample R2
y_tilde = lr_pf.predict(X_train_s)
rt = r2_score(y_train, y_tilde)
print("In-sample R2:", rt)
print("Mean Absolute In-sample model deviations (cm-1): ", mean_absolute_error(y_train, y_tilde)*219474.6)

# Transform X_test and predict E_test
X_test_s = s.transform(X_test)
y_pred = lr_pf.predict(X_test_s)

# Evaluate R^2
rs = r2_score(y_test, y_pred)
print("Predcition R2:", rs)
print("Mean Absolute Error for predictions (cm-1): ", mean_absolute_error(y_test, y_pred)*219474.6)

# Plot regression line
plt.xlabel('y_test')
plt.ylabel('y_pred')
plt.scatter(y_test, y_pred)

# %% [markdown]
With this general fitting protocol, multiple tasks are conducted.

In the following section, I will emphasize how the fitting section is used to generate the model (lr_pf)

# %% [markdown]
### Sec. 4, Single point prediction

Practices: use the corresponding input, fit the model using the regional points and predict the missing points.

Polynomial order: 12

MAE: 0~1 cm-1 in-sample, ~1 cm-1 prediction

# %% [code]
# Predict empty points using the fitted model

# Build the energy function
def CO_energy(x, *args):
    # args = model name, transformer, standardizer
    model = args[0]
    to_pred = {'r': [x[0]],
    'R': [x[1]],
    'cos_theta': [np.cos(np.pi * x[2] / 180)]}
    data_inp = pd.DataFrame(to_pred,columns=['r',  'R', 'cos_theta'])
    for t in args[1:]:
        data_inp = t.transform(data_inp)
    return model.predict(data_inp)

# Predict a single point
r = 1.482
R = 4.93
theta = 0
print(CO_energy([r, R, theta], lr_pf, pf, s))

# %% [markdown]
### Sec. 5, 3D fitting: Global optimzation

Use PES_singleCO_C12O16_filled.xls as the input.

Fitted using PES range r = 1.032, 1.082, 1.132, 1.182, 1.232

Poly order: 8

MAE: 20~30 cm-1 in-sample, ~30 cm-1 prediction
(3-D fitting has larger absolute errors comparing to 2-D, so don't use 3-D fitting for vibrational analysis)

Find the minimal using Scipy.optimize, using BFGS

# %% [code]
# Optimize the energy function to find the minimal geometries using scipy
from scipy.optimize import minimize
x0 = [1.13, 3.2, 180]
res = minimize(CO_energy, x0, args=(lr_pf, pf, s), method='BFGS', jac='3-point', options={'maxiter': 100, 'disp': True})
print(res)

# %% [markdown]
### Sec. 6, 2D fitting: R-theta

This section of code is used to generate the PES figures in the paper (using a 2-D fitted grids).

Use PES_singleCO_C12O16.xls or PES_monolayer_C12O16_R_theta.xls as the input.

Run this script using r = 0.832, 1.132, 1.432, 1.732

Poly order: test the appropriate order where R is close to 1 and prediction MAE is not too large.

Plot the fitted function on a 200 * 200 grid

Find the minimal using Scipy.optimize, using BFGS

# %% [code]
# Before using this script, make sure that "df" contains only one "r" value.
from scipy.optimize import minimize

# Data reading parameters
workbook = xlrd.open_workbook('PES_singleCO_C12O16.xls', on_demand=True)
#workbook = xlrd.open_workbook('PES_singleCO_C13O18.xls', on_demand=True)
#workbook = xlrd.open_workbook('PES_monolayer_C12O16.xls', on_demand=True)
rl = [1.132] # change this to specify which r to use

# Fitting parameters
ts = 0.005 # test set size
p_order = 12 # poly order
Ngrid = 200 # grid size

# Plotting parameters
Zero_shift = 0 # Zero shift, in cm-1
spacing = 100.0 # distance between lines, in cm-1
maxline = 20 # maxium number of lines

# Define energy functions
def CO_energy_rev(x, *args):
    # Used for a 2-D model
    model = args[0]
    to_pred = {'R': [x[0]],
    'cos_theta': [np.cos(np.pi * x[1] / 180)]}
    data_inp = pd.DataFrame(to_pred,columns=['R', 'cos_theta'])
    for t in args[1:]:
        data_inp = t.transform(data_inp)
    return model.predict(data_inp)

def CO_energy_R1d(R, *args):
    #Include a penalty to fix no-adsorption cases
    penalty = 0.0
    if R < 2.83:
        penalty += (2.83 - R)*5
        R = 2.83
    if R > 4.93:
        penalty += (R-4.93)*5
        R = 4.93
    tilt = args[0]
    model = args[1]
    to_pred = {'R': [R],
    'cos_theta': [np.cos(np.pi * tilt / 180)]}
    data_inp = pd.DataFrame(to_pred,columns=['R', 'cos_theta'])
    for t in args[2:]:
        data_inp = t.transform(data_inp)
    return model.predict(data_inp) + penalty

# Reading data
print("Reading data ...")
# input list, write according to the input .xls
rlist = [0.832, 0.882, 0.932, 0.982, 1.032, 1.082, 1.132, 1.182, 1.232, 1.282, 1.332, 1.382, 1.432, 1.482, 1.532, 1.582, 1.632, 1.682, 1.732, 1.782, 1.832]
Rlist = [2.83, 2.93, 3.03, 3.13, 3.23, 3.33, 3.43, 3.53, 3.63, 3.73, 3.93, 4.13, 4.33, 4.53, 4.73, 4.93]
theta_list = [0, 12, 24, 36, 48, 60, 72, 84, 96, 108, 120, 132, 144, 156, 168, 180]
# theta should be converted to cos(theta)

data = {'r': [],
'R': [],
'cos_theta': [],
'Energy': []}

for ridx, ri in enumerate(rlist):
    for Ridx, Ri in enumerate(Rlist):
        for tidx, ti in enumerate(theta_list):
            #print(ridx, tidx, Ridx)
            PES_r = workbook.sheet_by_index(ridx)
            E = PES_r.cell(Ridx+1, tidx+1).value
            if ri not in rl:
                continue
            data['r'].append(ri)
            data['R'].append(Ri)
            data['cos_theta'].append(np.cos(np.pi * ti/180.0)) # using cos(theta) instead of theta
            data['Energy'].append(E)
            
df_r = pd.DataFrame(data,columns=['r',  'R', 'cos_theta',  'Energy'])

print("Fitting model ...")
# 2 variable linear regression with PolynomialFeatures
X = df_r[['R', 'cos_theta']]
y = df_r['Energy']

# Polinomial features
pf = PolynomialFeatures(p_order)
X_pf = pf.fit_transform(X)

# Train test split
X_train, X_test, y_train, y_test = train_test_split(X_pf, y, test_size=ts)

# Standardize r, R, theta, and Energy (train)
s = StandardScaler()
X_train_s = s.fit_transform(X_train)

# Build linear model
lr_pf = LinearRegression()
lr_pf.fit(X_train_s, y_train)

# Transform X_test and predict E_test
X_test_s = s.transform(X_test)
y_pred = lr_pf.predict(X_test_s)

# Evaluate R^2
print("Predcition R2:", r2_score(y_test, y_pred))
print("Mean Absolute Error from fitting (cm-1): ", mean_absolute_error(y_test, y_pred)*219474.6)
# Add more metric here

# Find the minimum and saddle point (Transition state)
print("Finding the two minimum and transition state ...")
tl = np.linspace(0, 180, Ngrid)
Rl = []
for ti in tl:
    x0 = 3.2
    optres = minimize(CO_energy_R1d, x0, args=(ti, lr_pf, pf, s), method='BFGS', jac='3-point', options={'maxiter': 100, 'disp': False})
    curr_E = CO_energy_R1d(optres.x, ti, lr_pf, pf, s)
    Rl.append((curr_E[0], optres.x[0], ti))
# Assume that the C_d and O_d lives in different side of TS.
TSpoint = max(Rl)
TSidx = np.argmax(np.array(Rl)[:,0])
R_Cd = min(Rl[:TSidx])
R_Od = min(Rl[TSidx+1:])
fitmin = min(R_Cd[0], R_Od[0])
print('--------------------------------------------------------')
print('C-down minimal energy: ', R_Cd[0])
print('C-down minimal location: ', R_Cd[1:])
print('Transition state energy: ', TSpoint[0])
print('Transition state location: ', TSpoint[1:])
print('O-down minimal energy: ', R_Od[0])
print('O-down minimal location: ', R_Od[1:])
print('2-D minimal energy (min(Cd, Od)): ', fitmin)
print('C-down O-down difference is: ', (R_Od[0] - R_Cd[0])*219474.6)
print('C-down to TS barrier is: ', (TSpoint[0] - R_Cd[0])*219474.6)
print('O-down to TS barrier is: ', (TSpoint[0] - R_Od[0])*219474.6)
print('--------------------------------------------------------')

# Create grids
print("Generating grids ...")
N = Ngrid
Xf = np.linspace(2.83, 4.93, N)
Yf = np.linspace(0, 180, N)
Zf = np.zeros((N, N))
for i in range(N):
    for j in range(N):
        Zf[j, i] = CO_energy_rev([Xf[i], Yf[j]], lr_pf, pf, s)

X, Y = np.meshgrid(Xf, Yf)
Z = (Zf - fitmin) * 219474.6

# Plot the figure
print("Plotting the figure ...")
fig = plt.figure(figsize=(10,8))

# Set zero value and equator line spacing
left, bottom, width, height = 0.1, 0.1, 0.8, 0.8
ax = fig.add_axes([left, bottom, width, height])
levels = [Zero_shift + i*spacing for i in range(maxline)]
cp = ax.contour(X, Y, Z, levels)
ax.clabel(cp, inline=True, fmt='%5.1f', inline_spacing=2, 
          fontsize=12)
#for p in Rl:
#    ax.plot(p[1], p[2], 'go')
ax.plot(TSpoint[1], TSpoint[2], 'r^')
ax.plot(R_Cd[1], R_Cd[2], 'bo')
ax.plot(R_Od[1], R_Od[2], 'bo')
ax.set_title('r = {} $\AA$'.format(rl[0]), fontsize=20)
ax.set_xlabel('R $\AA$', fontsize=20)
plt.xticks(fontsize=16)
ax.set_ylabel('Tilt angle (degree)', fontsize=20)
plt.yticks(fontsize=16)
#plt.show()
Psave = plt.gcf()
Psave.savefig('PES_fitted_cvtz_rev_ntp.svg', format = 'svg')

# %% [markdown]
If needed, one can save the data to .csv. Each row will contain only one point (r, R, theta, energy).

# %% [code]
df.to_csv('PES_singleCO_C12O16.csv')

# %% [markdown]
### Summary of all results

This section summarize all analysis results. Those data comes from running the Sec. 6 codes using different r and parameters (specified in each cell).

# %% [markdown]
#### SingleCO R-theta at r=0.882

Fitting parameters:
ts = 0.005;
p_order = 10;
Ngrid = 200;

Predcition R2: 0.9866923625829871

Mean Absolute Error from fitting (cm-1):  2.4890581708468744

C-down minimal energy:  -5707.34443418853

C-down minimal location:  (3.172813743944514, 0.0)

Transition state energy:  -5707.337660822679

Transition state location:  (3.44240643679826, 90.45226130653266)

O-down minimal energy:  -5707.340507298304

O-down minimal location:  (3.026175499299413, 180.0)

2-D minimal energy (min(Cd, Od)):  -5707.34443418853

C-down O-down difference is:  861.8526614980641

C-down to TS barrier is:  1486.5817607309466

PES plot Filename: PES_fitted_cvtz_rev_0.svg

# %% [markdown]
#### SingleCO R-theta at r=1.132

Fitting parameters:
ts = 0.005;
p_order = 10;
Ngrid = 200;

Predcition R2: 0.9991768934185775

Mean Absolute Error from fitting (cm-1):  1.866459130025578

C-down minimal energy:  -5707.601491765549

C-down minimal location:  (3.380091899966465, 0.0)

Transition state energy:  -5707.596585102576

Transition state location:  (3.5165677399622743, 71.4572864321608)

O-down minimal energy:  -5707.599244943104

O-down minimal location:  (3.125202112664802, 180.0)

2-D minimal energy (min(Cd, Od)):  -5707.601491765549

C-down O-down difference is:  493.12045742220874

C-down to TS barrier is:  1076.8878934554575

PES plot Filename: PES_fitted_cvtz_rev_1.svg

# %% [markdown]
#### SingleCO R-theta at r=1.432

Fitting parameters:
ts = 0.005;
p_order = 10;
Ngrid = 200;

Predcition R2: 0.9978400832792764

Mean Absolute Error from fitting (cm-1):  3.9679424305397335

C-down minimal energy:  -5707.501713627956

C-down minimal location:  (3.653460100789, 0.0)

Transition state energy:  -5707.4988283072225

Transition state location:  (3.642784492328993, 59.69849246231156)

O-down minimal energy:  -5707.501772383787

O-down minimal location:  (3.2379567055803453, 180.0)

2-D minimal energy (min(Cd, Od)):  -5707.501772383787

C-down O-down difference is:  -12.89541262932471

C-down to TS barrier is:  633.2546137874684

PES plot Filename: PES_fitted_cvtz_rev_2.svg

# %% [markdown]
#### SingleCO R-theta at r=1.732

Fitting parameters:
ts = 0.005;
p_order = 12;
Ngrid = 200;

Predcition R2: 0.9996905648571325

Mean Absolute Error from fitting (cm-1):  3.184871527121868

C-down minimal energy:  -5707.375939083526

C-down minimal location:  (3.9181983476178135, 0.0)

Transition state energy:  -5707.374679222012

Transition state location:  (3.790241913977029, 47.93969849246231)

O-down minimal energy:  -5707.378225818051

O-down minimal location:  (2.9207327948273205, 111.25628140703517)

2-D minimal energy (min(Cd, Od)):  -5707.378225818051

C-down O-down difference is:  -501.8801452056505

C-down to TS barrier is:  276.5076018344611

PES plot Filename: PES_fitted_cvtz_rev_3.svg

# %% [markdown]
#### Monolayer (CP) R-theta at r=0.882

Fitting parameters:
ts = 0.005;
p_order = 10;
Ngrid = 200;

Predcition R2: 0.999871298861693

Mean Absolute Error from fitting (cm-1):  4.180325924566569

C-down minimal energy:  -5707.344766118427

C-down minimal location:  (3.193451034134111, 0.0)

Transition state energy:  -5707.339324659306

Transition state location:  (3.3844293064979523, 89.54773869346734)

O-down minimal energy:  -5707.3412556643325

O-down minimal location:  (2.9940698549928855, 180.0)

2-D minimal energy (min(Cd, Od)):  -5707.344766118427

C-down O-down difference is:  770.4555082733001

C-down to TS barrier is:  1194.2620640762195

PES plot Filename: PES_fitted_cvtz_rev_n0.svg

# %% [markdown]
#### Monolayer (CP) R-theta at r=1.132

Fitting parameters:
ts = 0.005;
p_order = 10;
Ngrid = 200;

Predcition R2: 0.9998437395776718

Mean Absolute Error from fitting (cm-1):  3.431774946601763

C-down minimal energy:  -5707.602220483186

C-down minimal location:  (3.376397576967112, 0.0)

Transition state energy:  -5707.598106704415

Transition state location:  (3.5319023206923457, 68.74371859296483)

O-down minimal energy:  -5707.600295083683

O-down minimal location:  (3.147123528702815, 180.0)

2-D minimal energy (min(Cd, Od)):  -5707.602220483186

C-down O-down difference is:  422.57628582846627

C-down to TS barrier is:  902.8699502911312

PES plot Filename: PES_fitted_cvtz_rev_n1.svg

# %% [markdown]
#### Monolayer (CP) R-theta at r=1.432

Fitting parameters:
ts = 0.01;
p_order = 11;
Ngrid = 200;

Predcition R2: 0.99998078050827

Mean Absolute Error from fitting (cm-1):  0.7460734064081408

C-down minimal energy:  -5707.502475156549

C-down minimal location:  (3.6153963255621724, 0.0)

Transition state energy:  -5707.50009288742

Transition state location:  (3.631161840932648, 56.98492462311558)

O-down minimal energy:  -5707.503884750824

O-down minimal location:  (3.299586052106732, 180.0)

2-D minimal energy (min(Cd, Od)):  -5707.503884750824

C-down O-down difference is:  -309.3701397060446

C-down to TS barrier is:  522.8475642140955

PES plot Filename: PES_fitted_cvtz_rev_n2.svg

# %% [markdown]
#### Monolayer (CP) R-theta at r=1.732

Fitting parameters:
ts = 0.005;
p_order = 10;
Ngrid = 200;

Predcition R2: 0.9998691024671977

Mean Absolute Error from fitting (cm-1):  3.8264787236839766

C-down minimal energy:  -5707.376223360735

C-down minimal location:  (3.8701099078006065, 0.0)

Transition state energy:  -5707.375532953713

Transition state location:  (3.789038260619762, 42.51256281407035)

O-down minimal energy:  -5707.381335978121

O-down minimal location:  (3.4477464835015064, 180.0)

2-D minimal energy (min(Cd, Od)):  -5707.381335978121

C-down O-down difference is:  -1122.0896556901557

C-down to TS barrier is:  151.5268048734295

PES plot Filename: PES_fitted_cvtz_rev_n3.svg
