# Supplementary material for: CO Inversion on a NaCl(100) Surface: A Multireference Quantum Embedding Study
Source: J Phys Chem A. 2023 Feb 17;127(8):1975–87. doi: 10.1021/acs.jpca.2c05844 (PMC9986868; doi:10.1021/acs.jpca.2c05844)
Supplement: Supplementary file 6 — jp2c05844_si_006.zip [file jp2c05844_si_006.zip › PES_monolayer_C12O16.xls]

## Sheet: r=0.832
	0	12	24	36	48	60	72	84	96	108	120	132	144	156	168	180
2.83	-5707.17	-5707.17	-5707.17	-5707.17	-5707.17	-5707.17	-5707.17	-5707.17	-5707.17	-5707.17	-5707.17	-5707.17	-5707.17	-5707.17	-5707.17	-5707.17
2.93	-5707.17	-5707.17	-5707.17	-5707.17	-5707.17	-5707.17	-5707.17	-5707.17	-5707.17	-5707.17	-5707.17	-5707.17	-5707.17	-5707.17	-5707.17	-5707.17
3.03	-5707.18	-5707.17	-5707.17	-5707.17	-5707.17	-5707.17	-5707.17	-5707.17	-5707.17	-5707.17	-5707.17	-5707.17	-5707.17	-5707.17	-5707.17	-5707.17
3.13	-5707.18	-5707.17	-5707.17	-5707.17	-5707.17	-5707.17	-5707.17	-5707.17	-5707.17	-5707.17	-5707.17	-5707.17	-5707.17	-5707.17	-5707.17	-5707.17
3.23	-5707.18	-5707.17	-5707.17	-5707.17	-5707.17	-5707.17	-5707.17	-5707.17	-5707.17	-5707.17	-5707.17	-5707.17	-5707.17	-5707.17	-5707.17	-5707.17
3.33	-5707.17	-5707.17	-5707.17	-5707.17	-5707.17	-5707.17	-5707.17	-5707.17	-5707.17	-5707.17	-5707.17	-5707.17	-5707.17	-5707.17	-5707.17	-5707.17
3.43	-5707.17	-5707.17	-5707.17	-5707.17	-5707.17	-5707.17	-5707.17	-5707.17	-5707.17	-5707.17	-5707.17	-5707.17	-5707.17	-5707.17	-5707.17	-5707.17
3.53	-5707.17	-5707.17	-5707.17	-5707.17	-5707.17	-5707.17	-5707.17	-5707.17	-5707.17	-5707.17	-5707.17	-5707.17	-5707.17	-5707.17	-5707.17	-5707.17
3.63	-5707.17	-5707.17	-5707.17	-5707.17	-5707.17	-5707.17	-5707.17	-5707.17	-5707.17	-5707.17	-5707.17	-5707.17	-5707.17	-5707.17	-5707.17	-5707.17
3.73	-5707.17	-5707.17	-5707.17	-5707.17	-5707.17	-5707.17	-5707.17	-5707.17	-5707.17	-5707.17	-5707.17	-5707.17	-5707.17	-5707.17	-5707.17	-5707.17
3.93	-5707.17	-5707.17	-5707.17	-5707.17	-5707.17	-5707.17	-5707.17	-5707.17	-5707.17	-5707.17	-5707.17	-5707.17	-5707.17	-5707.17	-5707.17	-5707.17
4.13	-5707.17	-5707.17	-5707.17	-5707.17	-5707.17	-5707.17	-5707.17	-5707.17	-5707.17	-5707.17	-5707.17	-5707.17	-5707.17	-5707.17	-5707.17	-5707.17
4.33	-5707.17	-5707.17	-5707.17	-5707.17	-5707.17	-5707.17	-5707.17	-5707.17	-5707.17	-5707.17	-5707.17	-5707.17	-5707.17	-5707.17	-5707.17	-5707.17
4.53	-5707.17	-5707.17	-5707.17	-5707.17	-5707.17	-5707.17	-5707.17	-5707.17	-5707.17	-5707.17	-5707.17	-5707.17	-5707.17	-5707.17	-5707.17	-5707.17
4.73	-5707.17	-5707.17	-5707.17	-5707.17	-5707.17	-5707.17	-5707.17	-5707.17	-5707.17	-5707.17	-5707.17	-5707.17	-5707.17	-5707.17	-5707.17	-5707.17
4.93	-5707.17	-5707.17	-5707.17	-5707.17	-5707.17	-5707.17	-5707.17	-5707.17	-5707.17	-5707.17	-5707.17	-5707.17	-5707.17	-5707.17	-5707.17	-5707.17

## Sheet: r=0.882
	0	12	24	36	48	60	72	84	96	108	120	132	144	156	168	180
2.83	-5707.34	-5707.34	-5707.34	-5707.34	-5707.34	-5707.34	-5707.34	-5707.34	-5707.34	-5707.34	-5707.34	-5707.34	-5707.34	-5707.34	-5707.34	-5707.34
2.93	-5707.34	-5707.34	-5707.34	-5707.34	-5707.34	-5707.34	-5707.34	-5707.34	-5707.34	-5707.34	-5707.34	-5707.34	-5707.34	-5707.34	-5707.34	-5707.34
3.03	-5707.34	-5707.34	-5707.34	-5707.34	-5707.34	-5707.34	-5707.34	-5707.34	-5707.34	-5707.34	-5707.34	-5707.34	-5707.34	-5707.34	-5707.34	-5707.34
3.13	-5707.34	-5707.34	-5707.34	-5707.34	-5707.34	-5707.34	-5707.34	-5707.34	-5707.34	-5707.34	-5707.34	-5707.34	-5707.34	-5707.34	-5707.34	-5707.34
3.23	-5707.34	-5707.34	-5707.34	-5707.34	-5707.34	-5707.34	-5707.34	-5707.34	-5707.34	-5707.34	-5707.34	-5707.34	-5707.34	-5707.34	-5707.34	-5707.34
3.33	-5707.34	-5707.34	-5707.34	-5707.34	-5707.34	-5707.34	-5707.34	-5707.34	-5707.34	-5707.34	-5707.34	-5707.34	-5707.34	-5707.34	-5707.34	-5707.34
3.43	-5707.34	-5707.34	-5707.34	-5707.34	-5707.34	-5707.34	-5707.34	-5707.34	-5707.34	-5707.34	-5707.34	-5707.34	-5707.34	-5707.34	-5707.34	-5707.34
3.53	-5707.34	-5707.34	-5707.34	-5707.34	-5707.34	-5707.34	-5707.34	-5707.34	-5707.34	-5707.34	-5707.34	-5707.34	-5707.34	-5707.34	-5707.34	-5707.34
3.63	-5707.34	-5707.34	-5707.34	-5707.34	-5707.34	-5707.34	-5707.34	-5707.34	-5707.34	-5707.34	-5707.34	-5707.34	-5707.34	-5707.34	-5707.34	-5707.34
3.73	-5707.34	-5707.34	-5707.34	-5707.34	-5707.34	-5707.34	-5707.34	-5707.34	-5707.34	-5707.34	-5707.34	-5707.34	-5707.34	-5707.34	-5707.34	-5707.34
3.93	-5707.34	-5707.34	-5707.34	-5707.34	-5707.34	-5707.34	-5707.34	-5707.34	-5707.34	-5707.34	-5707.34	-5707.34	-5707.34	-5707.34	-5707.34	-5707.34
4.13	-5707.34	-5707.34	-5707.34	-5707.34	-5707.34	-5707.34	-5707.34	-5707.34	-5707.34	-5707.34	-5707.34	-5707.34	-5707.34	-5707.34	-5707.34	-5707.34
4.33	-5707.34	-5707.34	-5707.34	-5707.34	-5707.34	-5707.34	-5707.34	-5707.34	-5707.34	-5707.34	-5707.34	-5707.34	-5707.34	-5707.34	-5707.34	-5707.34
4.53	-5707.34	-5707.34	-5707.34	-5707.34	-5707.34	-5707.34	-5707.34	-5707.34	-5707.34	-5707.34	-5707.34	-5707.34	-5707.34	-5707.34	-5707.34	-5707.34
4.73	-5707.34	-5707.34	-5707.34	-5707.34	-5707.34	-5707.34	-5707.34	-5707.34	-5707.34	-5707.34	-5707.34	-5707.34	-5707.34	-5707.34	-5707.34	-5707.34
4.93	-5707.34	-5707.34	-5707.34	-5707.34	-5707.34	-5707.34	-5707.34	-5707.34	-5707.34	-5707.34	-5707.34	-5707.34	-5707.34	-5707.34	-5707.34	-5707.34

## Sheet: r=0.932
	0	12	24	36	48	60	72	84	96	108	120	132	144	156	168	180
2.83	-5707.45	-5707.45	-5707.45	-5707.45	-5707.45	-5707.45	-5707.45	-5707.45	-5707.45	-5707.45	-5707.45	-5707.45	-5707.45	-5707.45	-5707.45	-5707.45
2.93	-5707.46	-5707.46	-5707.45	-5707.45	-5707.45	-5707.45	-5707.45	-5707.45	-5707.45	-5707.45	-5707.45	-5707.45	-5707.45	-5707.45	-5707.45	-5707.45
3.03	-5707.46	-5707.46	-5707.46	-5707.45	-5707.45	-5707.45	-5707.45	-5707.45	-5707.45	-5707.45	-5707.45	-5707.45	-5707.45	-5707.45	-5707.46	-5707.46
3.13	-5707.46	-5707.46	-5707.46	-5707.45	-5707.45	-5707.45	-5707.45	-5707.45	-5707.45	-5707.45	-5707.45	-5707.45	-5707.45	-5707.45	-5707.45	-5707.46
3.23	-5707.46	-5707.46	-5707.46	-5707.46	-5707.45	-5707.45	-5707.45	-5707.45	-5707.45	-5707.45	-5707.45	-5707.45	-5707.45	-5707.45	-5707.45	-5707.45
3.33	-5707.46	-5707.46	-5707.46	-5707.46	-5707.45	-5707.45	-5707.45	-5707.45	-5707.45	-5707.45	-5707.45	-5707.45	-5707.45	-5707.45	-5707.45	-5707.45
3.43	-5707.46	-5707.46	-5707.46	-5707.46	-5707.45	-5707.45	-5707.45	-5707.45	-5707.45	-5707.45	-5707.45	-5707.45	-5707.45	-5707.45	-5707.45	-5707.45
3.53	-5707.46	-5707.46	-5707.46	-5707.46	-5707.45	-5707.45	-5707.45	-5707.45	-5707.45	-5707.45	-5707.45	-5707.45	-5707.45	-5707.45	-5707.45	-5707.45
3.63	-5707.46	-5707.46	-5707.46	-5707.45	-5707.45	-5707.45	-5707.45	-5707.45	-5707.45	-5707.45	-5707.45	-5707.45	-5707.45	-5707.45	-5707.45	-5707.45
3.73	-5707.46	-5707.46	-5707.46	-5707.45	-5707.45	-5707.45	-5707.45	-5707.45	-5707.45	-5707.45	-5707.45	-5707.45	-5707.45	-5707.45	-5707.45	-5707.45
3.93	-5707.46	-5707.46	-5707.45	-5707.45	-5707.45	-5707.45	-5707.45	-5707.45	-5707.45	-5707.45	-5707.45	-5707.45	-5707.45	-5707.45	-5707.45	-5707.45
4.13	-5707.45	-5707.45	-5707.45	-5707.45	-5707.45	-5707.45	-5707.45	-5707.45	-5707.45	-5707.45	-5707.45	-5707.45	-5707.45	-5707.45	-5707.45	-5707.45
4.33	-5707.45	-5707.45	-5707.45	-5707.45	-5707.45	-5707.45	-5707.45	-5707.45	-5707.45	-5707.45	-5707.45	-5707.45	-5707.45	-5707.45	-5707.45	-5707.45
4.53	-5707.45	-5707.45	-5707.45	-5707.45	-5707.45	-5707.45	-5707.45	-5707.45	-5707.45	-5707.45	-5707.45	-5707.45	-5707.45	-5707.45	-5707.45	-5707.45
4.73	-5707.45	-5707.45	-5707.45	-5707.45	-5707.45	-5707.45	-5707.45	-5707.45	-5707.45	-5707.45	-5707.45	-5707.45	-5707.45	-5707.45	-5707.45	-5707.45
4.93	-5707.45	-5707.45	-5707.45	-5707.45	-5707.45	-5707.45	-5707.45	-5707.45	-5707.45	-5707.45	-5707.45	-5707.45	-5707.45	-5707.45	-5707.45	-5707.45

## Sheet: r=0.982
	0	12	24	36	48	60	72	84	96	108	120	132	144	156	168	180
2.83	-5707.53	-5707.53	-5707.52	-5707.52	-5707.52	-5707.52	-5707.52	-5707.52	-5707.53	-5707.53	-5707.53	-5707.53	-5707.53	-5707.53	-5707.53	-5707.53
2.93	-5707.53	-5707.53	-5707.53	-5707.53	-5707.52	-5707.52	-5707.52	-5707.53	-5707.53	-5707.53	-5707.53	-5707.53	-5707.53	-5707.53	-5707.53	-5707.53
3.03	-5707.53	-5707.53	-5707.53	-5707.53	-5707.53	-5707.53	-5707.53	-5707.53	-5707.53	-5707.53	-5707.53	-5707.53	-5707.53	-5707.53	-5707.53	-5707.53
3.13	-5707.53	-5707.53	-5707.53	-5707.53	-5707.53	-5707.53	-5707.53	-5707.53	-5707.53	-5707.53	-5707.53	-5707.53	-5707.53	-5707.53	-5707.53	-5707.53
3.23	-5707.53	-5707.53	-5707.53	-5707.53	-5707.53	-5707.53	-5707.53	-5707.53	-5707.53	-5707.53	-5707.53	-5707.53	-5707.53	-5707.53	-5707.53	-5707.53
3.33	-5707.53	-5707.53	-5707.53	-5707.53	-5707.53	-5707.53	-5707.53	-5707.53	-5707.53	-5707.53	-5707.53	-5707.53	-5707.53	-5707.53	-5707.53	-5707.53
3.43	-5707.53	-5707.53	-5707.53	-5707.53	-5707.53	-5707.53	-5707.53	-5707.53	-5707.53	-5707.53	-5707.53	-5707.53	-5707.53	-5707.53	-5707.53	-5707.53
3.53	-5707.53	-5707.53	-5707.53	-5707.53	-5707.53	-5707.53	-5707.53	-5707.53	-5707.53	-5707.53	-5707.53	-5707.53	-5707.53	-5707.53	-5707.53	-5707.53
3.63	-5707.53	-5707.53	-5707.53	-5707.53	-5707.53	-5707.53	-5707.53	-5707.53	-5707.53	-5707.53	-5707.53	-5707.53	-5707.53	-5707.53	-5707.53	-5707.53
3.73	-5707.53	-5707.53	-5707.53	-5707.53	-5707.53	-5707.53	-5707.53	-5707.53	-5707.53	-5707.53	-5707.53	-5707.53	-5707.53	-5707.53	-5707.53	-5707.53
3.93	-5707.53	-5707.53	-5707.53	-5707.53	-5707.53	-5707.53	-5707.53	-5707.53	-5707.53	-5707.53	-5707.53	-5707.53	-5707.53	-5707.53	-5707.53	-5707.53
4.13	-5707.53	-5707.53	-5707.53	-5707.53	-5707.53	-5707.53	-5707.53	-5707.53	-5707.53	-5707.53	-5707.53	-5707.53	-5707.53	-5707.53	-5707.53	-5707.53
4.33	-5707.53	-5707.53	-5707.53	-5707.53	-5707.53	-5707.53	-5707.53	-5707.53	-5707.53	-5707.53	-5707.53	-5707.53	-5707.53	-5707.53	-5707.53	-5707.53
4.53	-5707.53	-5707.53	-5707.53	-5707.53	-5707.53	-5707.53	-5707.53	-5707.53	-5707.53	-5707.53	-5707.53	-5707.52	-5707.53	-5707.53	-5707.53	-5707.53
4.73	-5707.53	-5707.53	-5707.53	-5707.53	-5707.53	-5707.53	-5707.53	-5707.53	-5707.52	-5707.52	-5707.52	-5707.52	-5707.52	-5707.52	-5707.52	-5707.52
4.93	-5707.53	-5707.53	-5707.53	-5707.53	-5707.53	-5707.53	-5707.53	-5707.52	-5707.52	-5707.52	-5707.52	-5707.52	-5707.52	-5707.52	-5707.52	-5707.52

## Sheet: r=1.032
	0	12	24	36	48	60	72	84	96	108	120	132	144	156	168	180
2.83	-5707.57	-5707.57	-5707.57	-5707.57	-5707.57	-5707.57	-5707.57	-5707.57	-5707.57	-5707.57	-5707.57	-5707.57	-5707.57	-5707.57	-5707.57	-5707.57
2.93	-5707.57	-5707.57	-5707.57	-5707.57	-5707.57	-5707.57	-5707.57	-5707.57	-5707.57	-5707.57	-5707.57	-5707.57	-5707.57	-5707.57	-5707.57	-5707.57
3.03	-5707.57	-5707.57	-5707.57	-5707.57	-5707.57	-5707.57	-5707.57	-5707.57	-5707.57	-5707.57	-5707.57	-5707.57	-5707.57	-5707.57	-5707.57	-5707.57
3.13	-5707.57	-5707.57	-5707.57	-5707.57	-5707.57	-5707.57	-5707.57	-5707.57	-5707.57	-5707.57	-5707.57	-5707.57	-5707.57	-5707.57	-5707.57	-5707.57
3.23	-5707.57	-5707.57	-5707.57	-5707.57	-5707.57	-5707.57	-5707.57	-5707.57	-5707.57	-5707.57	-5707.57	-5707.57	-5707.57	-5707.57	-5707.57	-5707.57
3.33	-5707.57	-5707.57	-5707.57	-5707.57	-5707.57	-5707.57	-5707.57	-5707.57	-5707.57	-5707.57	-5707.57	-5707.57	-5707.57	-5707.57	-5707.57	-5707.57
3.43	-5707.57	-5707.57	-5707.57	-5707.57	-5707.57	-5707.57	-5707.57	-5707.57	-5707.57	-5707.57	-5707.57	-5707.57	-5707.57	-5707.57	-5707.57	-5707.57
3.53	-5707.57	-5707.57	-5707.57	-5707.57	-5707.57	-5707.57	-5707.57	-5707.57	-5707.57	-5707.57	-5707.57	-5707.57	-5707.57	-5707.57	-5707.57	-5707.57
3.63	-5707.57	-5707.57	-5707.57	-5707.57	-5707.57	-5707.57	-5707.57	-5707.57	-5707.57	-5707.57	-5707.57	-5707.57	-5707.57	-5707.57	-5707.57	-5707.57
3.73	-5707.57	-5707.57	-5707.57	-5707.57	-5707.57	-5707.57	-5707.57	-5707.57	-5707.57	-5707.57	-5707.57	-5707.57	-5707.57	-5707.57	-5707.57	-5707.57
3.93	-5707.57	-5707.57	-5707.57	-5707.57	-5707.57	-5707.57	-5707.57	-5707.57	-5707.57	-5707.57	-5707.57	-5707.57	-5707.57	-5707.57	-5707.57	-5707.57
4.13	-5707.57	-5707.57	-5707.57	-5707.57	-5707.57	-5707.57	-5707.57	-5707.57	-5707.57	-5707.57	-5707.57	-5707.57	-5707.57	-5707.57	-5707.57	-5707.57
4.33	-5707.57	-5707.57	-5707.57	-5707.57	-5707.57	-5707.57	-5707.57	-5707.57	-5707.57	-5707.57	-5707.57	-5707.57	-5707.57	-5707.57	-5707.57	-5707.57
4.53	-5707.57	-5707.57	-5707.57	-5707.57	-5707.57	-5707.57	-5707.57	-5707.57	-5707.57	-5707.57	-5707.57	-5707.57	-5707.57	-5707.57	-5707.57	-5707.57
4.73	-5707.57	-5707.57	-5707.57	-5707.57	-5707.57	-5707.57	-5707.57	-5707.57	-5707.57	-5707.57	-5707.57	-5707.57	-5707.57	-5707.57	-5707.57	-5707.57
4.93	-5707.57	-5707.57	-5707.57	-5707.57	-5707.57	-5707.57	-5707.57	-5707.57	-5707.57	-5707.57	-5707.57	-5707.57	-5707.57	-5707.57	-5707.57	-5707.57

## Sheet: r=1.082
	0	12	24	36	48	60	72	84	96	108	120	132	144	156	168	180
2.83	-5707.59	-5707.59	-5707.59	-5707.59	-5707.59	-5707.59	-5707.59	-5707.59	-5707.59	-5707.59	-5707.59	-5707.59	-5707.59	-5707.59	-5707.59	-5707.59
2.93	-5707.59	-5707.59	-5707.59	-5707.59	-5707.59	-5707.59	-5707.59	-5707.59	-5707.59	-5707.59	-5707.59	-5707.59	-5707.59	-5707.59	-5707.59	-5707.59
3.03	-5707.59	-5707.59	-5707.59	-5707.59	-5707.59	-5707.59	-5707.59	-5707.59	-5707.59	-5707.59	-5707.59	-5707.59	-5707.59	-5707.59	-5707.59	-5707.59
3.13	-5707.6	-5707.59	-5707.59	-5707.59	-5707.59	-5707.59	-5707.59	-5707.59	-5707.59	-5707.59	-5707.59	-5707.59	-5707.59	-5707.59	-5707.59	-5707.59
3.23	-5707.6	-5707.6	-5707.59	-5707.59	-5707.59	-5707.59	-5707.59	-5707.59	-5707.59	-5707.59	-5707.59	-5707.59	-5707.59	-5707.59	-5707.59	-5707.59
3.33	-5707.6	-5707.6	-5707.59	-5707.59	-5707.59	-5707.59	-5707.59	-5707.59	-5707.59	-5707.59	-5707.59	-5707.59	-5707.59	-5707.59	-5707.59	-5707.59
3.43	-5707.6	-5707.6	-5707.59	-5707.59	-5707.59	-5707.59	-5707.59	-5707.59	-5707.59	-5707.59	-5707.59	-5707.59	-5707.59	-5707.59	-5707.59	-5707.59
3.53	-5707.6	-5707.6	-5707.59	-5707.59	-5707.59	-5707.59	-5707.59	-5707.59	-5707.59	-5707.59	-5707.59	-5707.59	-5707.59	-5707.59	-5707.59	-5707.59
3.63	-5707.6	-5707.59	-5707.59	-5707.59	-5707.59	-5707.59	-5707.59	-5707.59	-5707.59	-5707.59	-5707.59	-5707.59	-5707.59	-5707.59	-5707.59	-5707.59
3.73	-5707.59	-5707.59	-5707.59	-5707.59	-5707.59	-5707.59	-5707.59	-5707.59	-5707.59	-5707.59	-5707.59	-5707.59	-5707.59	-5707.59	-5707.59	-5707.59
3.93	-5707.59	-5707.59	-5707.59	-5707.59	-5707.59	-5707.59	-5707.59	-5707.59	-5707.59	-5707.59	-5707.59	-5707.59	-5707.59	-5707.59	-5707.59	-5707.59
4.13	-5707.59	-5707.59	-5707.59	-5707.59	-5707.59	-5707.59	-5707.59	-5707.59	-5707.59	-5707.59	-5707.59	-5707.59	-5707.59	-5707.59	-5707.59	-5707.59
4.33	-5707.59	-5707.59	-5707.59	-5707.59	-5707.59	-5707.59	-5707.59	-5707.59	-5707.59	-5707.59	-5707.59	-5707.59	-5707.59	-5707.59	-5707.59	-5707.59
4.53	-5707.59	-5707.59	-5707.59	-5707.59	-5707.59	-5707.59	-5707.59	-5707.59	-5707.59	-5707.59	-5707.59	-5707.59	-5707.59	-5707.59	-5707.59	-5707.59
4.73	-5707.59	-5707.59	-5707.59	-5707.59	-5707.59	-5707.59	-5707.59	-5707.59	-5707.59	-5707.59	-5707.59	-5707.59	-5707.59	-5707.59	-5707.59	-5707.59
4.93	-5707.59	-5707.59	-5707.59	-5707.59	-5707.59	-5707.59	-5707.59	-5707.59	-5707.59	-5707.59	-5707.59	-5707.59	-5707.59	-5707.59	-5707.59	-5707.59

## Sheet: r=1.132
	0	12	24	36	48	60	72	84	96	108	120	132	144	156	168	180
2.83	-5707.59	-5707.59	-5707.59	-5707.59	-5707.59	-5707.59	-5707.6	-5707.6	-5707.6	-5707.6	-5707.6	-5707.6	-5707.6	-5707.6	-5707.6	-5707.6
2.93	-5707.6	-5707.6	-5707.6	-5707.59	-5707.59	-5707.6	-5707.6	-5707.6	-5707.6	-5707.6	-5707.6	-5707.6	-5707.6	-5707.6	-5707.6	-5707.6
3.03	-5707.6	-5707.6	-5707.6	-5707.6	-5707.6	-5707.6	-5707.6	-5707.6	-5707.6	-5707.6	-5707.6	-5707.6	-5707.6	-5707.6	-5707.6	-5707.6
3.13	-5707.6	-5707.6	-5707.6	-5707.6	-5707.6	-5707.6	-5707.6	-5707.6	-5707.6	-5707.6	-5707.6	-5707.6	-5707.6	-5707.6	-5707.6	-5707.6
3.23	-5707.6	-5707.6	-5707.6	-5707.6	-5707.6	-5707.6	-5707.6	-5707.6	-5707.6	-5707.6	-5707.6	-5707.6	-5707.6	-5707.6	-5707.6	-5707.6
3.33	-5707.6	-5707.6	-5707.6	-5707.6	-5707.6	-5707.6	-5707.6	-5707.6	-5707.6	-5707.6	-5707.6	-5707.6	-5707.6	-5707.6	-5707.6	-5707.6
3.43	-5707.6	-5707.6	-5707.6	-5707.6	-5707.6	-5707.6	-5707.6	-5707.6	-5707.6	-5707.6	-5707.6	-5707.6	-5707.6	-5707.6	-5707.6	-5707.6
3.53	-5707.6	-5707.6	-5707.6	-5707.6	-5707.6	-5707.6	-5707.6	-5707.6	-5707.6	-5707.6	-5707.6	-5707.6	-5707.6	-5707.6	-5707.6	-5707.6
3.63	-5707.6	-5707.6	-5707.6	-5707.6	-5707.6	-5707.6	-5707.6	-5707.6	-5707.6	-5707.6	-5707.6	-5707.6	-5707.6	-5707.6	-5707.6	-5707.6
3.73	-5707.6	-5707.6	-5707.6	-5707.6	-5707.6	-5707.6	-5707.6	-5707.6	-5707.6	-5707.6	-5707.6	-5707.6	-5707.6	-5707.6	-5707.6	-5707.6
3.93	-5707.6	-5707.6	-5707.6	-5707.6	-5707.6	-5707.6	-5707.6	-5707.6	-5707.6	-5707.6	-5707.6	-5707.6	-5707.6	-5707.6	-5707.6	-5707.6
4.13	-5707.6	-5707.6	-5707.6	-5707.6	-5707.6	-5707.6	-5707.6	-5707.6	-5707.6	-5707.6	-5707.6	-5707.6	-5707.6	-5707.6	-5707.6	-5707.6
4.33	-5707.6	-5707.6	-5707.6	-5707.6	-5707.6	-5707.6	-5707.6	-5707.6	-5707.6	-5707.6	-5707.6	-5707.6	-5707.6	-5707.6	-5707.6	-5707.6
4.53	-5707.6	-5707.6	-5707.6	-5707.6	-5707.6	-5707.6	-5707.6	-5707.6	-5707.6	-5707.6	-5707.6	-5707.6	-5707.6	-5707.6	-5707.6	-5707.6
4.73	-5707.6	-5707.6	-5707.6	-5707.6	-5707.6	-5707.6	-5707.6	-5707.6	-5707.6	-5707.6	-5707.6	-5707.6	-5707.6	-5707.6	-5707.6	-5707.6
4.93	-5707.6	-5707.6	-5707.6	-5707.6	-5707.6	-5707.6	-5707.6	-5707.6	-5707.6	-5707.6	-5707.6	-5707.6	-5707.6	-5707.6	-5707.6	-5707.6

## Sheet: r=1.182
	0	12	24	36	48	60	72	84	96	108	120	132	144	156	168	180
2.83	-5707.59	-5707.59	-5707.59	-5707.59	-5707.59	-5707.59	-5707.59	-5707.59	-5707.59	-5707.59	-5707.59	-5707.59	-5707.59	-5707.59	-5707.59	-5707.59
2.93	-5707.59	-5707.59	-5707.59	-5707.59	-5707.59	-5707.59	-5707.59	-5707.59	-5707.59	-5707.59	-5707.6	-5707.6	-5707.6	-5707.6	-5707.6	-5707.6
3.03	-5707.59	-5707.59	-5707.59	-5707.59	-5707.59	-5707.59	-5707.59	-5707.59	-5707.59	-5707.59	-5707.6	-5707.6	-5707.6	-5707.6	-5707.6	-5707.6
3.13	-5707.6	-5707.6	-5707.59	-5707.59	-5707.59	-5707.59	-5707.59	-5707.59	-5707.59	-5707.59	-5707.6	-5707.6	-5707.6	-5707.6	-5707.6	-5707.6
3.23	-5707.6	-5707.6	-5707.6	-5707.59	-5707.59	-5707.59	-5707.59	-5707.59	-5707.59	-5707.59	-5707.6	-5707.6	-5707.6	-5707.6	-5707.6	-5707.6
3.33	-5707.6	-5707.6	-5707.6	-5707.59	-5707.59	-5707.59	-5707.59	-5707.59	-5707.59	-5707.59	-5707.59	-5707.6	-5707.6	-5707.6	-5707.6	-5707.6
3.43	-5707.6	-5707.6	-5707.6	-5707.59	-5707.59	-5707.59	-5707.59	-5707.59	-5707.59	-5707.59	-5707.59	-5707.59	-5707.6	-5707.6	-5707.6	-5707.6
3.53	-5707.6	-5707.6	-5707.6	-5707.59	-5707.59	-5707.59	-5707.59	-5707.59	-5707.59	-5707.59	-5707.59	-5707.59	-5707.59	-5707.6	-5707.6	-5707.6
3.63	-5707.6	-5707.6	-5707.6	-5707.59	-5707.59	-5707.59	-5707.59	-5707.59	-5707.59	-5707.59	-5707.59	-5707.59	-5707.59	-5707.59	-5707.6	-5707.6
3.73	-5707.6	-5707.6	-5707.6	-5707.59	-5707.59	-5707.59	-5707.59	-5707.59	-5707.59	-5707.59	-5707.59	-5707.59	-5707.59	-5707.59	-5707.59	-5707.59
3.93	-5707.6	-5707.6	-5707.6	-5707.59	-5707.59	-5707.59	-5707.59	-5707.59	-5707.59	-5707.59	-5707.59	-5707.59	-5707.59	-5707.59	-5707.59	-5707.59
4.13	-5707.59	-5707.59	-5707.59	-5707.59	-5707.59	-5707.59	-5707.59	-5707.59	-5707.59	-5707.59	-5707.59	-5707.59	-5707.59	-5707.59	-5707.59	-5707.59
4.33	-5707.59	-5707.59	-5707.59	-5707.59	-5707.59	-5707.59	-5707.59	-5707.59	-5707.59	-5707.59	-5707.59	-5707.59	-5707.59	-5707.59	-5707.59	-5707.59
4.53	-5707.59	-5707.59	-5707.59	-5707.59	-5707.59	-5707.59	-5707.59	-5707.59	-5707.59	-5707.59	-5707.59	-5707.59	-5707.59	-5707.59	-5707.59	-5707.59
4.73	-5707.59	-5707.59	-5707.59	-5707.59	-5707.59	-5707.59	-5707.59	-5707.59	-5707.59	-5707.59	-5707.59	-5707.59	-5707.59	-5707.59	-5707.59	-5707.59
4.93	-5707.59	-5707.59	-5707.59	-5707.59	-5707.59	-5707.59	-5707.59	-5707.59	-5707.59	-5707.59	-5707.59	-5707.59	-5707.59	-5707.59	-5707.59	-5707.59

## Sheet: r=1.232
	0	12	24	36	48	60	72	84	96	108	120	132	144	156	168	180
2.83	-5707.57	-5707.57	-5707.57	-5707.57	-5707.57	-5707.58	-5707.58	-5707.58	-5707.58	-5707.58	-5707.58	-5707.58	-5707.58	-5707.58	-5707.58	-5707.58
2.93	-5707.58	-5707.58	-5707.58	-5707.58	-5707.58	-5707.58	-5707.58	-5707.58	-5707.58	-5707.58	-5707.58	-5707.58	-5707.58	-5707.58	-5707.58	-5707.58
3.03	-5707.58	-5707.58	-5707.58	-5707.58	-5707.58	-5707.58	-5707.58	-5707.58	-5707.58	-5707.58	-5707.58	-5707.58	-5707.58	-5707.58	-5707.58	-5707.58
3.13	-5707.58	-5707.58	-5707.58	-5707.58	-5707.58	-5707.58	-5707.58	-5707.58	-5707.58	-5707.58	-5707.58	-5707.58	-5707.58	-5707.58	-5707.58	-5707.58
3.23	-5707.58	-5707.58	-5707.58	-5707.58	-5707.58	-5707.58	-5707.58	-5707.58	-5707.58	-5707.58	-5707.58	-5707.58	-5707.58	-5707.58	-5707.58	-5707.58
3.33	-5707.59	-5707.58	-5707.58	-5707.58	-5707.58	-5707.58	-5707.58	-5707.58	-5707.58	-5707.58	-5707.58	-5707.58	-5707.58	-5707.58	-5707.58	-5707.58
3.43	-5707.59	-5707.58	-5707.58	-5707.58	-5707.58	-5707.58	-5707.58	-5707.58	-5707.58	-5707.58	-5707.58	-5707.58	-5707.58	-5707.58	-5707.58	-5707.58
3.53	-5707.59	-5707.58	-5707.58	-5707.58	-5707.58	-5707.58	-5707.58	-5707.58	-5707.58	-5707.58	-5707.58	-5707.58	-5707.58	-5707.58	-5707.58	-5707.58
3.63	-5707.58	-5707.58	-5707.58	-5707.58	-5707.58	-5707.58	-5707.58	-5707.58	-5707.58	-5707.58	-5707.58	-5707.58	-5707.58	-5707.58	-5707.58	-5707.58
3.73	-5707.58	-5707.58	-5707.58	-5707.58	-5707.58	-5707.58	-5707.58	-5707.58	-5707.58	-5707.58	-5707.58	-5707.58	-5707.58	-5707.58	-5707.58	-5707.58
3.93	-5707.58	-5707.58	-5707.58	-5707.58	-5707.58	-5707.58	-5707.58	-5707.58	-5707.58	-5707.58	-5707.58	-5707.58	-5707.58	-5707.58	-5707.58	-5707.58
4.13	-5707.58	-5707.58	-5707.58	-5707.58	-5707.58	-5707.58	-5707.58	-5707.58	-5707.58	-5707.58	-5707.58	-5707.58	-5707.58	-5707.58	-5707.58	-5707.58
4.33	-5707.58	-5707.58	-5707.58	-5707.58	-5707.58	-5707.58	-5707.58	-5707.58	-5707.58	-5707.58	-5707.58	-5707.58	-5707.58	-5707.58	-5707.58	-5707.58
4.53	-5707.58	-5707.58	-5707.58	-5707.58	-5707.58	-5707.58	-5707.58	-5707.58	-5707.58	-5707.58	-5707.58	-5707.58	-5707.58	-5707.58	-5707.58	-5707.58
4.73	-5707.58	-5707.58	-5707.58	-5707.58	-5707.58	-5707.58	-5707.58	-5707.58	-5707.58	-5707.58	-5707.58	-5707.58	-5707.58	-5707.58	-5707.58	-5707.58
4.93	-5707.58	-5707.58	-5707.58	-5707.58	-5707.58	-5707.58	-5707.58	-5707.58	-5707.58	-5707.58	-5707.58	-5707.58	-5707.58	-5707.58	-5707.58	-5707.58

## Sheet: r=1.282
	0	12	24	36	48	60	72	84	96	108	120	132	144	156	168	180
2.83	-5707.55	-5707.55	-5707.55	-5707.56	-5707.56	-5707.56	-5707.56	-5707.56	-5707.57	-5707.57	-5707.57	-5707.57	-5707.57	-5707.57	-5707.57	-5707.57
2.93	-5707.56	-5707.56	-5707.56	-5707.56	-5707.56	-5707.56	-5707.56	-5707.56	-5707.57	-5707.57	-5707.57	-5707.57	-5707.57	-5707.57	-5707.57	-5707.57
3.03	-5707.56	-5707.56	-5707.56	-5707.56	-5707.56	-5707.56	-5707.56	-5707.56	-5707.57	-5707.57	-5707.57	-5707.57	-5707.57	-5707.57	-5707.57	-5707.57
3.13	-5707.57	-5707.57	-5707.56	-5707.56	-5707.56	-5707.56	-5707.56	-5707.57	-5707.57	-5707.57	-5707.57	-5707.57	-5707.57	-5707.57	-5707.57	-5707.57
3.23	-5707.57	-5707.57	-5707.57	-5707.56	-5707.56	-5707.56	-5707.56	-5707.57	-5707.57	-5707.57	-5707.57	-5707.57	-5707.57	-5707.57	-5707.57	-5707.57
3.33	-5707.57	-5707.57	-5707.57	-5707.57	-5707.56	-5707.56	-5707.56	-5707.57	-5707.57	-5707.57	-5707.57	-5707.57	-5707.57	-5707.57	-5707.57	-5707.57
3.43	-5707.57	-5707.57	-5707.57	-5707.57	-5707.56	-5707.56	-5707.56	-5707.57	-5707.57	-5707.57	-5707.57	-5707.57	-5707.57	-5707.57	-5707.57	-5707.57
3.53	-5707.57	-5707.57	-5707.57	-5707.57	-5707.56	-5707.56	-5707.56	-5707.57	-5707.57	-5707.57	-5707.57	-5707.57	-5707.57	-5707.57	-5707.57	-5707.57
3.63	-5707.57	-5707.57	-5707.57	-5707.57	-5707.57	-5707.56	-5707.56	-5707.56	-5707.57	-5707.57	-5707.57	-5707.57	-5707.57	-5707.57	-5707.57	-5707.57
3.73	-5707.57	-5707.57	-5707.57	-5707.57	-5707.56	-5707.56	-5707.56	-5707.56	-5707.57	-5707.57	-5707.57	-5707.57	-5707.57	-5707.57	-5707.57	-5707.57
3.93	-5707.57	-5707.57	-5707.57	-5707.57	-5707.56	-5707.56	-5707.56	-5707.56	-5707.56	-5707.56	-5707.57	-5707.57	-5707.57	-5707.57	-5707.57	-5707.57
4.13	-5707.57	-5707.57	-5707.57	-5707.56	-5707.56	-5707.56	-5707.56	-5707.56	-5707.56	-5707.56	-5707.56	-5707.56	-5707.57	-5707.57	-5707.57	-5707.57
4.33	-5707.57	-5707.57	-5707.56	-5707.56	-5707.56	-5707.56	-5707.56	-5707.56	-5707.56	-5707.56	-5707.56	-5707.56	-5707.56	-5707.57	-5707.57	-5707.57
4.53	-5707.56	-5707.56	-5707.56	-5707.56	-5707.56	-5707.56	-5707.56	-5707.56	-5707.56	-5707.56	-5707.56	-5707.56	-5707.56	-5707.56	-5707.56	-5707.56
4.73	-5707.56	-5707.56	-5707.56	-5707.56	-5707.56	-5707.56	-5707.56	-5707.56	-5707.56	-5707.56	-5707.56	-5707.56	-5707.56	-5707.56	-5707.56	-5707.56
4.93	-5707.56	-5707.56	-5707.56	-5707.56	-5707.56	-5707.56	-5707.56	-5707.56	-5707.56	-5707.56	-5707.56	-5707.56	-5707.56	-5707.56	-5707.56	-5707.56

[truncated: 11 more sheets: r=1.332, r=1.382, r=1.432, r=1.482, r=1.532, r=1.582, r=1.632, r=1.682, r=1.732, r=1.782, r=1.832]
